# Supplementary material for: Difference in Aneurysm Characteristics between Patients with Familial and Sporadic Aneurysmal Subarachnoid Haemorrhage
Source: PLoS One. 2016 Apr 22;11(4):e0154281. doi: 10.1371/journal.pone.0154281 (PMC4841589; doi:10.1371/journal.pone.0154281)
Supplement: S1 File — (XLSX) [file pone.0154281.s001.xlsx]

## Sheet: Blad1
Familial (1) or sporadic (0)	Age	Women (1) or men (2)	Hypertension yes (1) or no (2)	Smoking yes (1) or no (2)	Aneurysm size ≥ 7 mm (1) or < 7mm (2)	Aneurysm location anterior (1) or ICA (2) or PcomA (3) or MCA (4) or posterior (5)	Aneurysm location L(eft) or R(ight)	Spherical (1) or oval (2) or oblong (3)	Irregular (1) or regular (2)	Aspect ratio ≥ 1.6 (1) or < 1.6 (2)	No contact PAE (1) or contact PAE without deformation (2) or contact PAE and deformation (3)
0	18	2	2	1	2	1		1	2	2	1
0	24	1	2	1	1	3	R	2	1	1	3
0	27	2	2	1	2	1		1	1	2	1
0	27	1	2	2	1	1		1	2	1	3
1	30	2	2	1	1	5		1	2	2	1
1	30	1	2	1	1	5	R	2	1	1	1
0	31	1	2	1	2	3	L	2	2	1	2
0	32	1	2	1	1	4	L	1	1	1	3
0	33	1	2	1	1	5		1	1	1	1
0	25	1	2	1	1	1		2	2	1	1
0	36	1	2	1	1	3	R	3	1	1	1
0	37	1	1	1	1	5		1	2	2	1
0	37	1	2	1	1	2	R	1	2	2	1
0	37	2	2	2	1	4	L	2	2	1	2
0	36	1	2	1	1	5		2	1	2	1
0	39	1	2	2	2	1		1	2	2	2
1	37	1	2	1	2	3	R	2	1	1	3
0	39	2	2	1	2	1		3	2	1	2
0	40	2	2	1	1	1		2	1	1	2
0	38	1	2	2	1	3	R	2	1	1	1
0	38	1	2	1	2	1		1	1	2	2
0	39	1	2	1	2	1		2	1	1	1
0	40	1	2	1	1	4	R	3	1	1	2
1	38	1	2	1	2	1	L	1	2	2	1
0	39	1	2	2	2	3	L	2	1	1	3
0	42	1	1	1	1	4	R	2	2	1	1
0	42	2	2	1	1	1		2	1	1	3
1	43	2	2	1	1	1		2	1	1	1
1	42	1	1	1	1	4	R	2	1	1	1
0	41	1	2	1	1	4	R	1	1	2	1
0	41	1	2	1	2	4	L	2	2	1	1
0	44	1	2	2	2	4	L	2	1	1	1
0	43	2	2	1	2	4	R	2	2	2	1
0	42	2	2	1	1	5		2	1	1	1
0	43	1	2	1	2	3	R	2	2	2	1
0	44	2	2	1	2	1		2	1	1	1
1	45	1	2	1	1	4	L	2	1	1	1
0	43	1	2	1	2	3	L	1	1	1	1
0	44	1	2	1	1	3	L	1	1	1	1
0	45	1	2	1	1	5		1	1	1	2
0	43	1	2	1	1	4	L	2	1	2	1
0	46	1	2	1	1	5	L	2	2	1	2
0	43	1	2	1	1	3	L	2	1	1	3
0	45	1	2	1	2	3	L	3	2	1	1
0	45	1	1	1	2	1	R	2	1	1	1
1	48	1	2	999	2	5		1	1	2	1
0	44	1	1	2	1	5		2	2	2	1
0	44	2	2	1	1	4	R	1	1	1	1
0	46	1	1	2	2	1		1	1	2	1
0	46	1	2	1	1	2	L	2	1	1	1
1	41	1	1	2	2	5	R	2	2	2	1
1	45	1	2	1	2	4	R	1	1	2	1
1	47	1	2	1	2	1		2	1	1	3
0	45	1	2	1	2	3	L	1	1	2	1
1	46	1	1	2	2	1		3	1	2	2
0	46	1	2	1	1	5	R	2	2	1	1
0	46	1	2	1	1	4	R	2	1	1	3
0	46	1	1	1	2	3	R	2	2	2	1
0	46	2	1	1	2	1		2	2	2	1
0	46	2	2	1	2	1		1	1	1	1
0	45	1	2	1	2	5	R	2	1	1	1
0	47	2	2	1	1	4	L	2	1	1	2
0	46	1	2	2	1	3	R	2	1	2	1
0	46	1	2	1	2	1		1	1	1	3
0	46	1	2	2	1	1		1	1	1	1
0	48	1	2	1	1	4	R	2	1	2	1
0	49	1	2	1	1	3	L	2	1	1	2
1	42	1	1	1	1	2	R	2	2	1	2
1	49	1	1	2	2	3	R	1	2	1	3
0	47	1	2	1	2	1		1	2	2	1
1	51	1	2	2	2	1		1	2	2	1
0	49	1	2	1	1	3	R	2	1	2	2
1	49	2	2	1	1	4	L	2	1	1	1
0	47	1	2	1	2	1		2	1	2	1
1	49	1	2	1	2	3	R	2	2	1	2
0	48	1	1	1	1	4	R	2	1	2	2
0	48	1	2	1	1	4	R	2	1	1	1
0	60	1	2	2	1	4	R	1	2	1	1
0	50	1	2	1	2	2	R	2	2	2	3
0	48	1	2	2	2	2	R	2	2	1	2
0	48	1	2	1	1	1		3	2	1	1
0	49	1	2	1	2	1		2	1	1	1
0	49	1	2	1	2	1		2	1	2	1
0	50	2	2	1	1	1		2	1	1	1
0	50	1	2	2	1	3	L	2	1	1	1
1	48	1	2	1	2	3	R	2	1	1	1
0	50	1	1	2	2	1		2	1	2	1
0	50	2	2	2	1	1	R	2	1	1	1
0	48	1	2	1	1	1		2	1	1	3
0	50	1	2	1	1	4	R	2	1	1	1
0	49	2	2	1	2	1		1	1	1	1
0	51	1	1	1	2	3	R	2	1	2	2
0	51	2	2	2	1	1		2	1	1	1
0	50	1	2	1	1	1		2	1	2	1
0	50	1	2	1	1	2	R	3	1	1	3
0	52	2	2	1	2	3	R	1	1	2	3
0	49	1	2	1	2	2	R	1	2	2	1
0	50	1	1	2	1	2	R	2	1	2	3
0	49	1	2	1	2	1		2	2	1	1
0	50	1	2	1	2	4	L	2	1	1	1
0	50	1	2	1	1	1		2	2	1	1
0	52	2	2	1	1	4	L	2	2	1	2
0	50	1	2	2	1	4	R	2	1	1	3
1	51	1	2	1	1	3	L	2	1	1	3
0	52	1	1	2	1	4	R	2	1	2	1
0	52	1	2	1	2	1		1	2	2	2
1	53	1	2	1	2	4	L	2	1	2	1
0	52	2	2	2	2	1		1	2	2	1
1	52	1	2	1	2	1		1	1	2	1
0	52	2	1	1	1	1		1	1	2	2
0	53	1	2	1	2	3	R	2	1	1	1
0	51	1	2	1	1	4	R	3	2	1	1
1	54	1	1	1	1	4	R	2	1	1	1
0	52	1	1	1	1	4	R	2	1	1	2
0	52	1	2	2	2	3	R	2	1	2	1
0	53	2	2	1	1	1		1	1	1	3
0	55	2	1	1	1	5		2	1	1	3
1	54	1	2	1	2	2	L	2	2	2	3
0	54	2	2	1	1	4	R	2	2	1	2
1	53	1	2	2	2	4	L	1	2	2	1
1	56	1	2	2	1	5	R	1	1	1	1
0	53	1	2	1	1	3	L	2	1	1	1
1	52	1	1	2	2	5		2	1	2	1
1	55	2	2	1	2	2	R	1	2	2	1
1	54	1	2	2	2	1		2	1	1	3
0	53	1	1	2	2	1		1	2	1	1
0	53	1	2	1	1	1		2	1	1	1
0	55	1	2	1	2	1		2	1	1	1
0	56	1	2	1	2	4	R	1	2	2	1
1	56	1	2	1	1	2	R	1	2	1	3
0	56	1	2	2	2	3	R	2	1	1	2
1	52	1	2	1	2	1		2	2	1	1
0	54	1	2	2	2	3	R	2	1	1	1
0	56	2	2	1	2	4	R	1	2	2	1
0	54	1	2	1	2	3	R	1	2	2	2
0	54	1	1	2	2	4	L	2	2	2	1
0	55	2	2	2	1	5	R	1	1	2	1
0	55	1	1	2	2	4	R	1	1	2	1
0	55	2	2	1	1	1		1	1	2	1
0	57	1	2	2	2	1	L	1	2	2	1
0	57	2	2	2	2	1	L	1	2	2	1
0	58	1	2	2	1	4	L	2	1	1	2
0	56	1	2	1	2	5	R	1	2	2	1
0	59	1	2	2	2	4	L	2	2	2	1
1	58	1	1	1	2	1		2	1	2	1
1	56	1	2	999	1	2	R	2	1	1	2
1	59	2	2	1	1	4	R	2	1	1	1
0	58	2	2	1	2	1		1	2	1	3
0	58	1	2	1	1	4	R	2	1	1	1
0	58	2	1	1	1	5	L	1	1	1	3
0	58	1	2	1	2	4	R	1	1	1	1
0	60	1	2	1	2	1		2	2	1	1
1	58	2	2	1	1	1		1	1	1	1
0	59	1	2	1	1	2	L	2	1	1	1
0	59	2	2	1	1	1		2	1	1	3
0	60	2	2	2	1	1		1	1	2	1
0	61	1	2	1	1	5		1	1	1	1
0	60	1	2	2	1	3	L	2	1	1	1
0	59	2	1	2	2	1		1	1	2	1
0	59	2	2	1	1	1		3	1	1	1
0	60	2	2	2	1	1	R	1	1	1	1
1	59	1	2	1	1	1		2	1	1	1
0	60	1	2	1	2	1		1	1	2	3
0	60	1	2	1	2	1		1	1	1	2
0	61	1	2	1	2	1		2	2	2	1
0	60	1	2	2	1	1		2	1	1	3
0	59	1	1	2	2	1		2	2	2	1
1	62	1	1	1	2	4	R	2	2	1	1
0	59	1	2	1	1	5		3	1	2	1
0	61	1	1	2	2	1	L	2	1	2	1
0	61	1	2	2	2	1		1	1	2	1
0	61	1	1	2	2	1		1	2	2	1
0	61	1	2	1	1	1		3	1	1	3
1	60	1	2	2	2	1		2	2	1	1
0	61	1	1	2	1	3	R	2	1	1	3
1	62	1	2	1	2	3	R	2	2	1	1
0	62	1	2	2	2	1		2	1	2	1
0	64	2	2	2	2	4	L	1	2	2	1
0	61	2	2	1	1	5		2	1	1	2
0	64	2	1	2	2	1		2	1	2	1
0	61	1	2	2	2	4	L	2	2	1	1
0	61	1	2	1	1	1	L	2	1	1	3
0	63	1	2	1	1	3	L	1	1	1	1
0	65	2	2	1	1	4	L	2	1	1	1
0	65	1	2	1	1	3	R	2	1	1	1
0	65	1	2	2	2	4	R	1	2	2	1
0	64	1	1	1	1	1		1	1	2	2
0	65	2	2	2	1	5	L	2	2	1	1
0	66	1	2	2	2	3	R	1	2	1	1
0	66	1	1	1	1	1		2	1	1	1
0	66	1	2	2	2	4	L	1	2	2	1
0	65	1	2	1	2	1		1	2	2	1
1	63	1	2	2	1	3	L	2	2	1	3
1	65	1	2	2	2	5	L	2	2	1	1
0	66	1	2	2	2	1		2	1	2	1
1	66	1	1	2	1	3	R	2	1	1	2
1	66	1	2	2	2	1		1	2	2	2
0	65	1	2	2	1	1		2	1	1	2
0	67	1	1	2	1	1		1	1	1	3
1	61	1	2	2	2	4	L	1	1	1	1
0	68	2	1	2	1	3	R	2	1	2	1
0	66	1	1	2	2	3	R	2	1	2	1
1	64	2	2	1	2	1		2	2	2	1
1	68	1	2	1	1	1		1	1	2	2
0	69	1	1	2	2	1		1	2	2	2
0	69	2	2	1	1	3	R	1	2	2	1
1	70	1	2	2	2	2	R	1	1	2	1
0	70	1	1	2	2	1		1	1	2	1
1	70	1	1	2	2	4	R	1	1	2	2
0	71	1	1	2	1	2	R	1	1	1	3
0	71	2	1	2	2	1		2	1	1	2
1	71	1	1	1	2	1		2	1	1	1
0	70	2	1	2	1	5	L	2	1	1	1
0	71	2	1	2	1	5		2	1	1	1
0	72	1	2	2	1	3	R	2	1	2	1
1	71	2	1	2	1	2	L	2	1	1	1
1	67	1	1	1	2	1	L	1	2	2	1
0	72	1	2	2	1	3	L	1	1	2	1
0	72	2	1	2	1	1		3	1	1	1
0	74	1	2	1	2	4	R	2	2	2	1
0	74	1	1	2	1	3	R	2	1	1	1
0	74	1	2	1	2	1		1	2	1	1
0	74	2	1	2	2	1		2	1	2	1
0	77	2	2	1	2	1		1	2	2	1
0	76	1	2	2	2	1		2	2	1	1
0	78	1	2	2	2	1		2	1	1	3
0	77	1	2	2	2	1	L	2	1	2	1
0	77	1	2	2	1	1		1	1	2	2
0	78	1	2	1	1	5	R	1	1	1	1
1	78	1	1	2	2	3	R	2	2	2	1
0	79	1	2	2	2	3	L	2	2	2	1
0	79	1	1	1	2	1		1	1	2	2
0	80	1	1	2	1	3	R	1	1	1	1
0	81	2	2	2	1	2	R	1	1	1	2
1	82	2	2	2	1	5	R	2	1	1	1
1	83	1	2	2	2	1	L	2	1	2	2
0	83	1	2	2	1	1		2	2	1	1
1	59	2	2	1	1	5		2	1	1	2
1	41	1	2	1	2	1	L	2	1	1	2
1	75	1	1	999	1	4	R	1	1	2	1
1	58	2	2	1	2	4	L	2	1	2	3
1	54	1	2	999	2	3	L	1	1	2	3
1	46	1	2	1	2	2	L	1	2	2	1
1	46	1	2	1	1	4	R	1	1	2	1
1	60	1	2	1	2	4	L	2	2	1	2
1	58	2	2	2	1	4	R	1	1	1	1
1	45	1	2	999	1	5		2	1	1	1
1	39	1	1	999	1	2	R	2	2	1	1
1	71	1	1	2	2	5	L	1	2	2	1
1	46	2	2	1	2	1		2	1	2	1
1	53	1	2	1	1	3	L	2	1	1	2
